# Supplementary material for: Comparative Genomic Analyses Reveal Core-Genome-Wide Genes Under Positive Selection and Major Regulatory Hubs in Outlier Strains of Pseudomonas aeruginosa
Source: Front Microbiol. 2019 Feb 6;10:53. doi: 10.3389/fmicb.2019.00053 (PMC6372532; doi:10.3389/fmicb.2019.00053)
Supplement: Table S2 — Details of all the 78 strains of P. aeruginosa. [file Table_2.XLSX]

## Sheet: Origin
		Classical Strains of Pseudomonas aeruginosa
Strain	No. of contigs	Accession no./Bioproject no.	Size (nt)	Origin	Source/Host	Institution	Geographical Location
12-4-4(59)	1	NZ_CP013696	6431911	Clinical	Blood culture of Burn patient	The Forsyth Institute	-
19BR	1	NZ_AFXJ01000001	6742964	Clinical	Brazilian Surveillance Study	IBIS, Universite Laval	-
213BR	1	NZ_AFXK01000001	6719211	Clinical	Brazilian Surveillance Study	IBIS, Universite Laval	-
9BR	2	NZ_AFXI00000000	6849861	Clinical	Brazilian Surveillance Study	IBIS, Universite Laval	-
AES1R	1	NZ_CP013680	6343337	Clinical	Sputum of cystic fibrosis patient	Bacterial Pathogens in CF group, Sydney Medical School, The University of Sydney Sydney	Australia
ATCC14886	211	NZ_AKZD00000000	6378034	Environmental	Soil	University of Washington	-
ATCC15442	200	NZ_AYUC00000000	6770586	Environmental	Animal Room Water bottle	State Key Laboratory of Microbial Metabolism and School of Life Sciences and Biotechnology, Shanghai Jiao Tong University	-
B136-33	1	NC_020912	6421010	Clinical	Infant with community acquired diarrhea	National Tsing Hua University	-
C3719	124	NZ_AAKV00000000	6222097	Clinical	Cystic fibrosis patient	Broad Institute	-
Carb01	1	NZ_CP011317	7497593	Clinical	Hospital	Maasstad Hospital	Netherlands
CF_PA39	97	NZ_JDVE00000000	6187270	Clinical	Sputum of cystic fibrosis patient	Vrije Universiteit Brusse	Belgium
CI27	160	NZ_AKZG00000000	6772720	Clinical	Cystic fibrosis patient	University of Washington	-
DK2	1	CP003149	6402658	Clinical	Cystic fibrosis patient	Technical University of Denmark	Denmark; Copenhagen
DSM50071	1	CP012001	6317050	Unknown	Unknown	Okinawa Institute of Advanced Sciences	-
E2	21	NZ_AXRR00000000	6410798	Environmental	Tomato	Broad Institute	USA
F22031	1	CP007399	6603099	Clinical	Pubic Bone of Cancer Patient	MSKCC	New York, NY
F23197	1	NZ_CP008856	6535112	Clinical	Human	-	USA; New York
F30658	1	NZ_CP008857	7273258	Clinical	Human	-	USA; New York
F9670	1	NZ_CP008873	6794354	Clinical	Human	-	USA; New York
F9676	1	NZ_CP012066	6368008	Environmental	Rice	China National Rice Research Institute	China; Hangzhou
FRD1	1	NZ_CP010555	6712339	Clinical	Sputum of cystic fibrosis patient	Mercer University	USA; Oregon
H27930	1	NZ_CP008860	6598021	Clinical	Human	-	USA; New York
H47921	1	NZ_CP008861	6836415	Clinical	Human	-	USA; New York
H5708	1	NZ_CP008859	6351710	Clinical	Human	-	USA; New York
LES431	1	NC_023066	6550070	Clinical	Human	IBIS, University Laval	-
LESB58	1	NC_011770	6601757	Clinical	Sputum of cystic fibrosis patient	Wellcome Trust Sanger Institute	United Kingdom, Liverpool
M1608	1	NZ_CP008862	6475385	Clinical	Human	-	USA; New York
M18	1	NC_017548	6327754	Environmental	Rhizosphere of Sweet Melon	School of Life Sciences and Biotechnology, Shanghai Jiao Tong University, PR China	Shanghai
M37351	1	NZ_CP008863	6897231	Clinical	Human	-	USA; New York
MPAO1_P1	140	NZ_AHKM00000000	6260813	Unknown	Unknown	Argonne National Laboratory	-
MPAO1_P2	301	NZ_AHKN00000000	6276335	Unknown	Unknown	Argonne National Laboratory	-
MRW44.1	54	NZ_ALBW00000000	6266909	Unknown	Mutator lineage 44	Michigan State University	-
MTB-1	1	NC_023019	6580038	Environmental	t-HCH contaminated soil	Tohoku University	India
NCGM1179	290	NZ_BADP00000000	7059701	Clinical	Respiratory tract infection	-	Japan
NCGM1900	1	NZ_AP014622	6814936	Clinical	Urinary Catheter	National Center for Global Health and Medicine	Japan; Hyogo prefecture
NCGM1984	1	NZ_AP014646	6850954	Clinical	Urinary Catheter	National Center for Global Health and Medicine	Japan; Aomori prefecture
NCGM2.S1	1	NC_017549	6764661	Clinical	Urinary Tract Infection	National Center for Global Health and Medicine	-
NCTC10332	1	NZ_LN831024	6316979	Unknown	Unknown	European Bioinformatics Institute	Czech Republic: Prague
PA1	1	NC_022808	6498072	Clinical	Respiratory tract infection	Department of Microbiology, The Third Military Medical University	China; Chongqing
PA1R	1	NC_022806	6309305	Unknown	Unknown	Department of Microbiology, The Third Military Medical University	-
PA1RG	1	NZ_CP012679	6500439	Clinical	Hosptal Sewage	Third Military Medical University	China; Chongqing
PA2192	82	NZ_AAKW00000000	6905121	Clinical	Cystic fibrosis patient	Broad Institute	USA; Boston
PACS2	1	NZ_AAQW01000001	6492423	Clinical	Cystic fibrosis patient	University of Washington	-
PADK2_CF510	71	NZ_AJHI00000000	6683163	Clinical	Cystic fibrosis patient	DTU Systems Biology	Denmark
PAO1	1	NC_002516	6264404	Clinical	Human wound	PathoGenesis Corporation	Australia, Melbourne
PAO1_Orsay	1	NZ_LN871187	6276469	Unknown	Unknown	European Bioinformatics Institute	-
PAO579	16	NZ_ALOF00000000	6015846	Clinical	Unknown	Marshall University, School of Medicine	Australia; Monash
RP73	1	NC_021577	6342034	Clinical	Cystic fibrosis patient	San Raffaele Scientific Institute, Division of Immunology, Transplantation and Infectious Diseases, Milano, Italy	Germany; Hannover
S86968	1	NZ_CP008865	6951288	Clinical	Human	-	USA; New York
SCV20265	1	NC_023149	6725183	Clinical	lung of Cystic fibrosis patient	Helmholtz Center for Infection Research	Germany; Hannover
T38079	1	NZ_CP008866	6809437	Clinical	Human	-	USA; New York
T52373	1	NZ_CP008867	6322459	Clinical	Human	-	USA; New York
T63266	1	NZ_CP008868	6456866	Clinical	Human	-	USA; New York
UCBPP-PA14	1	NC_008463	6537648	Clinical	Burn Wound	Massachusetts General Hospital	-
USDA-ARS-USMARC-41639	1	NZ_CP013989	6364583	Animal	Nasopharynx of domestic cow	USDA-ARS-USMARC	USA: Kansas
VA-134	1	NZ_CP013245	6400418	Clinical	Skin wound of burn human patient	The Forsyth Institute	-
VRFPA04	1	NZ_CP008739	6818030	Clinical	Corneal Button of Keratitis Patient	SANKARA NETHRALAYA, VISION RESEARCH FOUNDATION	India; Chennai
W16407	1	NZ_CP008869	6829406	Clinical	Human	-	USA; New York
W36662	1	NZ_CP008870	6804266	Clinical	Human	-	USA; New York
W45909	1	NZ_CP008871	6803881	Clinical	Human	-	USA; New York
W60856	1	NZ_CP008864	6907606	Clinical	Human	-	USA; New York
X78812	1	NZ_CP008872	6371121	Clinical	Human	-	USA; New York
XMG	225	NZ_AJXX00000000	6453808	Environmental	Soil	Shanghai Jiao Tong University	China
YL84	1	NZ_CP007147	6433441	Environmental	Compost	UNIVERSITY OF MALAYA	Malaysia
		Outlier Strains of Pseudomonas aeruginosa
Strain	No. of contigs	Accession no./Bioproject no.	Size (nt)	Origin	Source/Host	Institution	Geographical Location
ATCC9027	80	NZ_LLKP01000000	6304189	Clinical	Outer Ear Infection	CSIRO	Australia; Sydney
AZPAE14901	232	NZ_JTSO00000000	6881448	Clinical	Intra-abdominal tract infection	AstraZeneca	India; Chennai
AZPAE14941	183	NZ_JTRA00000000	6881480	Clinical	Intra-abdominal tract infection	AstraZeneca	China; Hong Kong
AZPAE15042	143	NZ_JTNE00000000	6640508	Clinical	Urinary Tract Infection	AstraZeneca	Germany; Heidelberg
CR1	2	CP020560	6164858	Environmental	Rhizosphere	Assam; Guntur	-
EML528	53	NZ_LFXS00000000	6365411	Unknown	Unknown	Universite de Lyon, Germany	-
EML545	64	NZ_LGJE00000000	6442109	Unknown	Unknown	Universite de Lyon, Germany	-
EML548	120	NZ_LFXR00000000	6333481	Unknown	Unknown	Universite de Lyon, Germany	-
PA7	1	NC_009656	6588339	Clinical	Burn Wound	J. Craig Venter Institute	Argentina
WH-SGI-V-07055	102	NZ_LLKZ00000000	6757340	Clinical	Hospital	Synthetic Genomics Vaccines, Inc.	USA
WH-SGI-V-07064	87	NZ_ LLLN00000000	6336003	Clinical	Hospital	Synthetic Genomics Vaccines, Inc.	USA
WH-SGI-V-07072	88	NZ_LLLP00000000	6373176	Clinical	Hospital	Synthetic Genomics Vaccines, Inc.	USA
WH-SGI-V-07370	174	NZ_LLNU00000000	6581092	Clinical	Hospital	Synthetic Genomics Vaccines, Inc.	France
WH-SGI-V-07618	159	NZ_LLQP00000000	6845114	Clinical	Hospital	Synthetic Genomics Vaccines, Inc.	USA
