# Supplementary material for: Comparative Genomic Analyses Reveal Core-Genome-Wide Genes Under Positive Selection and Major Regulatory Hubs in Outlier Strains of Pseudomonas aeruginosa
Source: Front Microbiol. 2019 Feb 6;10:53. doi: 10.3389/fmicb.2019.00053 (PMC6372532; doi:10.3389/fmicb.2019.00053)
Supplement: Table S3 — Annotation of environmental phage exclusive to CR1 as predicted by PHAST server. [file Table_3.XLSX]

## Sheet: Sheet1
	Environmental phage exclusive to CR1 as predicted by PHAST server
Region 2, total : 17 CDS.
#	CDS_POSITION	BLAST_HIT	E-VALUE
1	1193604..1193615	attL GCGGCAGCGAGA	0.0
2	1194000..1196462	PHAGE_Stenot_S1_NC_011589: putative primase; PP_01137; phage(gi213163899)	5e-51
3	1197657..1197923	PHAGE_Burkho_KL3_NC_015266: gp35; PP_01138; phage(gi327198080)	3e-09
4	1198257..1198946	PHAGE_Rhodob_RcRhea_NC_028954: minor tail protein; PP_01139; phage(gi971760207)	5e-09
5	1199201..1199791	PHAGE_Stenot_S1_NC_011589: putative terminase small subunit; PP_01140; phage(gi213163901)	2e-05
6	1199795..1201810	PHAGE_Stenot_S1_NC_011589: putative terminase large subunit; PP_01141; phage(gi213163902)	4e-97
7	1201822..1202046	preprotein translocase subunit SecA [Pseudomonas fulva 12-X]. gi|333899646|ref|YP_004473519.1|; PP_01142	8e-18
8	1202046..1203512	PHAGE_Stenot_S1_NC_011589: putative portal protein; PP_01143; phage(gi213163905)	4e-69
9	1203496..1204668	PHAGE_Entero_c_1_NC_019706: head maturation protease; PP_01144; phage(gi428781740)	1e-32
10	1204665..1205300	PHAGE_Aurant_AmM_1_NC_027334: head decoration protein D; PP_01145; phage(gi849119857)	1e-05
11	1205367..1206365	PHAGE_Escher_JH2_NC_029023: major capsid protein; PP_01146; phage(gi971766570)	1e-23
12	1206368..1206679	hypothetical protein M062_13430 [Pseudomonas aeruginosa RP73]. gi|514413093|ref|YP_008133119.1|; PP_01147	2e-51
13	1206676..1207113	hypothetical protein M062_13425 [Pseudomonas aeruginosa RP73]. gi|514413092|ref|YP_008133118.1|; PP_01148	2e-75
14	1207164..1207364	hypothetical protein M062_13420 [Pseudomonas aeruginosa RP73]. gi|514413091|ref|YP_008133117.1|; PP_01149	5e-25
15	1207392..1208144	PHAGE_Shewan_1/44_NC_025463: major tail protein; PP_01150; phage(gi712915951)	9e-28
16	1208216..1211482	PHAGE_Rhizob_RHEph06_NC_027296: putative tail protein; PP_01151; phage(gi848469511)	9e-27
17	1211272..1211283	attR GCGGCAGCGAGA	0.0
18	1211479..1211889	PHAGE_Stenot_S1_NC_011589: hypothetical protein; PP_01152; phage(gi213163917)	3e-13
19	1211938..1215489	PHAGE_Stenot_S1_NC_011589: putative tail protein b; PP_01153; phage(gi213163918)	0.0
