# Supplementary material for: Comparative Genomic Analyses Reveal Core-Genome-Wide Genes Under Positive Selection and Major Regulatory Hubs in Outlier Strains of Pseudomonas aeruginosa
Source: Front Microbiol. 2019 Feb 6;10:53. doi: 10.3389/fmicb.2019.00053 (PMC6372532; doi:10.3389/fmicb.2019.00053)
Supplement: Table S5 — Pathogenic potential of classical strains predicted by PathogenFinder. [file Table_5.XLSX]

## Sheet: Sheet1
Pathogenic potential as predicted by pathogen finder for classical strains
Strain	Probability	Input Proteome Coverage (%)	Matched Pathogenic Family	Matched Non Pathogenic family
UCBPP-PA14	75.3	18.26	993	86
LESB58	74.9	17.76	982	94
PAO1	76.4	18.5	982	69
PAO1_Orsay	76.4	18.45	981	69
LES431	75	17.73	973	92
M37351	75.2	16.56	968	85
CI27	75	16.63	950	86
MRW44.1	76.4	17.7	947	67
M1608	74.9	16.53	894	84
MPAO1_P2	76.3	15.96	880	63
MPAO1_P1	76.2	15.76	860	62
W16407	75.4	11.09	644	53
Carb01	75	9.53	613	56
DSM50071	75.4	11.56	608	56
F30658	74.5	9.93	605	61
NCTC10332	75.4	11.39	604	55
F22031	75.1	10.85	598	56
F9676	75.3	11.27	597	53
USDA-ARS-USMARC-41639	75.4	11.3	597	55
NCGM1179	75.5	10.44	593	50
FRD1	75.4	10.36	591	51
T63266	75.8	10.83	591	50
X78812	75.6	11.07	589	50
W45909	74.9	10.26	587	55
W36662	75.3	10.26	586	52
M18	75.4	11.02	584	52
19BR	75.7	10.18	583	50
12-4-4(59)	75.6	10.8	582	51
213BR	75.7	10.22	582	50
H27930	75.7	10.52	582	49
9BR	75.7	9.95	581	50
PADK2_CF510	73	10.55	580	75
W60856	75.1	10.01	580	54
SCV20265	74.1	10.37	579	63
YL84	75.7	10.69	578	48
XMG	75.7	10.64	577	48
PAO579	75	10.87	576	52
AES1R	75.2	10.86	575	53
PACS2	75.3	10.58	575	52
T38079	74.5	10.17	574	59
S86968	74.4	9.89	573	58
E2	75.2	10.81	572	52
C3719	75.2	10.72	568	51
H47921	75	9.88	566	54
VA-134	74.8	10.67	566	54
DK2	73.9	10.71	565	64
F9670	74.5	9.93	565	58
H5708	74.9	10.73	565	53
ATCC14886	75.1	10.48	562	51
F23197	75.9	10.31	562	48
ATCC15442	74.8	9.81	561	55
RP73	74.7	10.53	557	54
T52373	75.6	10.48	554	48
PA2192	73.6	9.61	552	65
PA1RG	75.4	10.08	550	50
PA1	75.4	10.02	549	50
PA1R	75	9.78	516	50
MTB-1	74	8.88	481	52
B136-33	74.6	8.78	464	47
NCGM2.S1	73.3	8.26	459	55
NCGM1900	72.9	8.02	449	57
NCGM1984	72.9	7.97	449	57
VRFPA04	74.4	7.59	422	44
CF_PA39	70.8	3.25	157	25
